# Supplementary material for: The impacts of climate change and disturbance on spatio‐temporal trajectories of biodiversity in a temperate forest landscape
Source: J Appl Ecol. 2016 Mar 28;54(1):28–38. doi: 10.1111/1365-2664.12644 (PMC5245768; doi:10.1111/1365-2664.12644)
Supplement: Supplementary file 5 — Table S1. Coefficient of variation of replicates in each scenario for each biodiversity indicator studied at the end of simulation period. [file JPE-54-28-s005.xlsx]

## Sheet: JPEThomST2
Table S1: Coefficient of variation (in %) of replicates (n=10) in each scenario for each biodiversity indicator studied at the end of simulation period (year 1000). B=baseline climate, A=ARPEGE climate change, I=ICTP climate change, R=REMO climate change, si=disturbance size, se=disturbance severity, fr=disturbance frequency, 0=not considered, 1=low, 2=high.
	Biodiversity indicator
Scenario	Araneae	Canopy complexity	Carabidae	Ground vegetation	Hemiptera	Hymenoptera	Mollusca	Saproxylic beetles	Symphyta	Syrphidae	Tree species
A, 0	0.0184709	0.00631991	0.00400125	0.000957435	0.0175933	0.00327513	0.00208108	0.0193722	0.0186172	0.0138664	0.0493252
B, 0	0.00538219	0.0356177	0.00322872	0.00541687	0.0189866	0.00335507	0.0133683	0.00548582	0.0140316	0.0106403	0.0460991
I, 0	0.01647	0.0155455	0.00331389	0.000675353	0.0115266	0.00439752	0.0013417	0.0183977	0.00955337	0.00631148	0.0395063
R, 0	0.0362538	0.0114527	0.00736684	0.00090788	0.0278251	0.00488993	0.00126952	0.0375648	0.0254285	0.0177101	0.0324704
A, si1, se1, fr2	0.0194367	0.0414119	0.0107956	0.00904438	0.041041	0.0367579	0.00581958	0.018531	0.0495624	0.0458526	0.135017
B, si1, se1, fr2	0.00591775	0.0549379	0.0100178	0.0165694	0.0462198	0.039826	0.016894	0.0085351	0.0435467	0.0392473	0.0889519
I, si1, se1, fr2	0.0470449	0.0604909	0.00943623	0.00520872	0.0418195	0.0321703	0.00344851	0.0289091	0.04513	0.0396443	0.186121
R, si1, se1, fr2	0.0365619	0.082251	0.0170995	0.010154	0.0628852	0.0548577	0.00639151	0.0324214	0.0686081	0.0627766	0.218897
A, si1, se1, fr1	0.0160242	0.0430156	0.00891058	0.00694	0.0410198	0.0372598	0.00537159	0.014776	0.0515292	0.050327	0.151733
B, si1, se1, fr1	0.00536599	0.0718267	0.00992133	0.00839487	0.0613786	0.0173152	0.0150188	0.00496937	0.0465364	0.0413224	0.127833
I, si1, se1, fr1	0.0246646	0.0696473	0.0118889	0.00777172	0.056079	0.0488625	0.00455968	0.021692	0.0776868	0.072454	0.197667
R, si1, se1, fr1	0.0228509	0.0587745	0.0123266	0.00641988	0.0493637	0.0323485	0.00361475	0.019744	0.0561321	0.0469943	0.21387
A, si1, se2, fr2	0.0316496	0.0610989	0.0423629	0.043635	0.225251	0.197696	0.0232357	0.0163825	0.302786	0.254212	0.432164
B, si1, se2, fr2	0.0130513	0.0569381	0.00762869	0.0339234	0.0704001	0.166328	0.023899	0.00794308	0.127448	0.127065	0.0857664
I, si1, se2, fr2	0.0663262	0.0751302	0.0370119	0.0465165	0.175361	0.213797	0.0234092	0.0487703	0.245057	0.204039	0.358443
R, si1, se2, fr2	0.0629093	0.0461723	0.0291077	0.0182044	0.101844	0.0860883	0.00845704	0.0454385	0.0896672	0.0731629	0.28379
A, si1, se2, fr1	0.0247168	0.0750766	0.0181994	0.0272974	0.0809379	0.194332	0.0193819	0.0231565	0.137748	0.125997	0.226684
B, si1, se2, fr1	0.00654902	0.0552809	0.0296731	0.0181717	0.158057	0.109816	0.0235489	0.0108874	0.163691	0.146974	0.263539
I, si1, se2, fr1	0.0514723	0.0945645	0.0323409	0.0371601	0.156391	0.17588	0.0191251	0.0352629	0.224756	0.187023	0.465096
R, si1, se2, fr1	0.0574072	0.0565752	0.0261846	0.022432	0.0724477	0.155142	0.0146153	0.040851	0.0946994	0.100542	0.322094
A, si2, se1, fr2	0.0391613	0.12584	0.0385367	0.0190913	0.17239	0.0681275	0.00624955	0.0323181	0.196673	0.158397	0.537729
B, si2, se1, fr2	0.00782802	0.115266	0.0293508	0.0243951	0.151085	0.0724185	0.031205	0.0102964	0.142708	0.122648	0.30813
I, si2, se1, fr2	0.0578596	0.152709	0.0231857	0.0291009	0.0837685	0.123204	0.0183537	0.038611	0.123536	0.1266	0.458405
R, si2, se1, fr2	0.0942157	0.121288	0.0429606	0.0280974	0.174604	0.13079	0.0146521	0.0844037	0.217585	0.194681	0.515064
A, si2, se1, fr1	0.0703438	0.232325	0.054898	0.0180379	0.228596	0.0730537	0.00801309	0.0567963	0.261511	0.19516	0.848259
B, si2, se1, fr1	0.0087382	0.242002	0.03465	0.0275092	0.186909	0.0743665	0.0281024	0.0108233	0.165225	0.14183	0.434853
I, si2, se1, fr1	0.0520652	0.173557	0.0298255	0.0265494	0.133506	0.0959525	0.0123133	0.0510334	0.175595	0.161226	0.48814
R, si2, se1, fr1	0.0926266	0.0994601	0.0289013	0.021905	0.0870514	0.118673	0.0157304	0.0854059	0.115092	0.115187	0.351448
A, si2, se2, fr2	0.0824075	0.13616	0.12065	0.0710005	0.521106	0.244756	0.0281043	0.0537037	0.556864	0.419732	1.2182
B, si2, se2, fr2	0.0372681	0.284081	0.0486048	0.0789047	0.305376	0.503881	0.0854944	0.0131943	0.392026	0.402124	0.34551
I, si2, se2, fr2	0.135772	0.127288	0.0891772	0.0864934	0.443224	0.444692	0.0475056	0.0926014	0.580003	0.470622	0.92206
R, si2, se2, fr2	0.11463	0.136697	0.0617128	0.0759958	0.260756	0.288115	0.0382408	0.0787934	0.340598	0.288296	0.582745
A, si2, se2, fr1	0.106369	0.181552	0.0994961	0.0842117	0.50321	0.576929	0.0515522	0.0667975	0.666037	0.514104	1.34589
B, si2, se2, fr1	0.0240648	0.131835	0.0372323	0.058408	0.251792	0.225918	0.0598664	0.0126407	0.254967	0.227145	0.360342
I, si2, se2, fr1	0.113606	0.173293	0.0923608	0.0542427	0.344131	0.382097	0.0288222	0.126812	0.374101	0.310761	1.13551
R, si2, se2, fr1	0.151455	0.103951	0.0405575	0.0852574	0.246412	0.434967	0.0490736	0.113117	0.4204	0.37679	0.641112
