# Supplementary material for: The impacts of climate change and disturbance on spatio‐temporal trajectories of biodiversity in a temperate forest landscape
Source: J Appl Ecol. 2016 Mar 28;54(1):28–38. doi: 10.1111/1365-2664.12644 (PMC5245768; doi:10.1111/1365-2664.12644)
Supplement: Supplementary file 6 — Table S2. Local sensitivity analysis of the empirical species diversity models to changes in climate and tree vegetation. [file JPE-54-28-s006.xlsx]

## Sheet: Tabelle1
Table S2: Local sensitivity analysis of the empirical species diversity models. Sensitivity was tested by modifying each single parameter while keeping all the other predictors at their 2013 estimates to demonstrate the influence strength of the predictors on diversity in different species groups. T(mean) was changed by +/-1°C and +/-2°C, P(sum) by +/-100mm and +/-200mm, and all other predictors …
	Predictor
	mean T (°C)					sum P (mm)					Beech (%)					Spruce (%)					Oak + hornbeam (%)					Crown cover (%)
absolute change	-2	-1	1	2		-200	-100	100	200		-20	-10	10	20		-20	-10	10	20		-20	-10	10	20		-20	-10	10	20
Araneae (%)	21.5	10.2	-9.3	-17.7		18	8.6	-7.9	-15.3		NA	NA	NA	NA		NA	NA	NA	NA		-21.5	-11.4	12.8	27.3		6.2	2.7	-1.8	-2.8
Carabidae (%)	18.2	8.7	-8	-15.4		24.2	11.4	-10.3	-19.5		4.9	2.4	-2.4	-4.7		NA	NA	NA	NA		NA	NA	NA	NA		-1.1	-0.5	0.5	1.1
Ground vegetation (%)	-10.6	-4.6	2.9	3.9		-5.9	-3	3.1	6.2		NA	NA	NA	NA		4	2	-1.9	-3.9		NA	NA	NA	NA		7.1	3.7	-4.1	-8.5
Hemiptera (%)	-15.3	-8	8.7	18.1		NA	NA	NA	NA		21.7	10.3	-9.4	-17.8		17.8	8.6	-7.9	-15.1		NA	NA	NA	NA		10.9	5.3	-5	-9.8
Hymenoptera (%)	-66.1	-41.8	71.8	195.2		10.1	4.9	-4.7	-9.2		NA	NA	NA	NA		NA	NA	NA	NA		NA	NA	NA	NA		35	16.1	-13.6	-25.2
Mollusca (%)	-52.2	-30.9	44.7	109.3		NA	NA	NA	NA		NA	NA	NA	NA		13	6.3	-5.9	-11.5		NA	NA	NA	NA		3.9	1.9	-1.9	-3.7
Saproxylic beetles (%)	-23.9	-5.9	-8.8	-28.5		17	8.2	-7.6	-14.5		NA	NA	NA	NA		NA	NA	NA	NA		-21.4	-11.4	12.8	27.3		3.6	1.2	0.1	1.6
Symphyta (%)	-32.7	-17.9	21.9	48.5		NA	NA	NA	NA		21	10	-9.1	-17.3		NA	NA	NA	NA		NA	NA	NA	NA		25.4	12.6	-12.2	-23.7
Syrphidae (%)	-55.5	-33.3	49.9	124.8		-22.1	-11.7	13.3	28.4		14.3	6.9	-6.5	-12.5		NA	NA	NA	NA		NA	NA	NA	NA		18.2	10.3	-11.9	-24.5
